# Supplementary material for: A retrospective single-center pilot study of the genetic background of the transplanted kidney
Source: PLoS One. 2025 Jan 8;20(1):e0316192. doi: 10.1371/journal.pone.0316192 (PMC11709240; doi:10.1371/journal.pone.0316192)
Supplement: S1 Table — (XLSX) [file pone.0316192.s001.xlsx]

## Sheet: List1
S1 Table. List of 226 cancer-predisposition genes included in CZECANCA panel.
1 - renal cancer predisposition; 2 - other hereditary cancer syndrome (with renal cancer described); 3 - other established hereditary cancer predisposition genes; 4 - other genes
Gene name	Used transcription variant	Considered clinically relevant in this analysis
BAP1	NM_004656	1
FH	NM_000143	1
FLCN	NM_144997	1
MET	NM_001127500	1
PTEN	NM_000314	1
SDHA	NM_004168	1
SDHAF2	NM_017841	1
SDHB	NM_003000	1
SDHC	NM_003001	1
SDHD	NM_003002	1
TSC1	NM_000368	1
TSC2	NM_000548	1
VHL	NM_000551	1
WT1	NM_024426	1
APC	NM_000038	2
ATM	NM_000051	2
BARD1	NM_000465	2
BRCA1	NM_007294	2
BRCA2	NM_000059	2
CHEK2	NM_007194	2
MLH1	NM_000249	2
MSH2	NM_000251	2
MSH6	NM_000179	2
PMS2	NM_000535	2
BRIP1	NM_032043	3
CDH1	NM_004360	3
CDKN2A	NM_000077	3
EPCAM	NM_002354	3
HOXB13	NM_006361	3
KIT	NM_000222	3
MEN1	NM_000244	3
MUTYH*	NM_001128425	3
NBN	NM_002485	3
NF1	NM_000267	3
PALB2	NM_024675	3
POLD1	NM_002691	3
POLE	NM_006231	3
RAD51C	NM_058216	3
RAD51D	NM_002878	3
RB1	NM_000321	3
RET	NM_020975	3
STK11	NM_000455	3
TP53	NM_000546	3
AIP	NM_003977	4
ALK	NM_004304	4
APEX1	NM_001641	4
ATMIN	NM_015251	4
ATR	NM_001184	4
ATRIP	NM_130384	4
AURKA	NM_198433	4
AXIN1	NM_003502	4
BABAM1	NM_001033549	4
BLM	NM_000057	4
BMPR1A	NM_004329	4
BRAP	NM_006768	4
BRCC3	NM_024332	4
BRE	NM_004899	4
BUB1B	NM_001211	4
CASP8	NM_001080125	4
CCND1	NM_053056	4
CDC73	NM_024529	4
CDK4	NM_000075	4
CDKN1B	NM_004064	4
CDKN1C	NM_000076	4
CEBPA	NM_004364	4
CEP57	NM_014679	4
CLSPN	NM_022111	4
CSNK1D	NM_001893	4
CSNK1E	NM_001894	4
CWF19L2	NM_152434	4
CYLD	NM_015247	4
DCLRE1C	NM_001033855	4
DDB2	NM_000107	4
DHFR	NM_000791	4
DICER1	NM_030621	4
DIS3L2	NM_152383	4
DMBT1	NM_007329	4
DMC1	NM_007068	4
DNAJC21	NM_194283	4
DPYD	NM_000110	4
EGFR	NM_005228	4
EMSY	NM_001300942	4
EPHX1	NM_000120	4
ERCC1	NM_001983	4
ERCC2	NM_000400	4
ERCC3	NM_000122	4
ERCC4	NM_005236	4
ERCC5	NM_000123	4
ERCC6	NM_000124	4
ESR1	NM_000125	4
ESR2	NM_001437	4
EXO1	NM_006027	4
EXT1	NM_000127	4
EXT2	NM_000401	4
EYA2	NM_005244	4
EZH2	NM_004456	4
FAAP24	NM_152266	4
FAM175A	NM_139076	4
FAM175B	NM_032182	4
FAN1	NM_014967	4
FANCA	NM_000135	4
FANCB	NM_001018113	4
FANCC	NM_000136	4
FANCD2	NM_033084	4
FANCE	NM_021922	4
FANCF	NM_022725	4
FANCG	NM_004629	4
FANCI	NM_001113378	4
FANCL	NM_001114636	4
FANCM	NM_020937	4
FBXW7	NM_033632	4
GADD45A	NM_001924	4
GATA2	NM_001145661	4
GPC3	NM_004484	4
GRB7	NM_001242442	4
HELQ	NM_133636	4
HNF1A	NM_001306179	4
HRAS	NM_005343	4
HUS1	NM_004507	4
CHEK1	NM_001114122	4
KAT5	NM_182710	4
KCNJ5	NM_000890	4
LIG1	NM_000234	4
LIG3	NM_013975	4
LIG4	NM_002312	4
LMO1	NM_002315	4
LRIG1	NM_015541	4
MAX	NM_002382	4
MCPH1	NM_024596	4
MDC1	NM_014641	4
MDM2	NM_002392	4
MDM4	NM_002393	4
MGMT	NM_002412	4
MLH3	NM_001040108	4
MMP8	NM_002424	4
MPL	NM_005373	4
MRE11A	NM_005591	4
MSH3	NM_002439	4
MSH5	NM_002441	4
MSR1	NM_138715	4
MUS81	NM_025128	4
NAT1	NM_000662	4
NCAM1	NM_001242607	4
NELFB	NM_015456	4
NF2	NM_000268	4
NFKBIZ	NM_031419	4
NHEJ1	NM_024782	4
NSD1	NM_022455	4
OGG1	NM_002542	4
PARP1	NM_001618	4
PCNA	NM_002592	4
PHB	NM_002634	4
PHOX2B	NM_003924	4
PIK3CG	NM_002649	4
PLA2G2A	NM_000300	4
PMS1	NM_000534	4
POLB	NM_002690	4
PPM1D	NM_003620	4
PREX2	NM_024870	4
PRF1	NM_001083116	4
PRKAR1A	NM_212471	4
PRKDC	NM_006904	4
PTCH1	NM_000264	4
PTTG2	NM_006607	4
RAD1	NM_002853	4
RAD17	NM_133338	4
RAD18	NM_020165	4
RAD23B	NM_002874	4
RAD50	NM_005732	4
RAD51	NM_133487	4
RAD51AP1	NM_001130862	4
RAD51B	NM_133509	4
RAD52	NM_134424	4
RAD54B	NM_012415	4
RAD54L	NM_003579	4
RAD9A	NM_004584	4
RBBP8	NM_002894	4
RECQL	NM_002907	4
RECQL4	NM_004260	4
RECQL5	NM_004259	4
RFC1	NM_002913	4
RFC2	NM_181471	4
RFC4	NM_181573	4
RHBDF2	NM_024599	4
RNF146	NM_001242844	4
RNF168	NM_152617	4
RNF8	NM_003958	4
RPA1	NM_002945	4
RUNX1	NM_001754	4
SBDS	NM_016038	4
SETBP1	NM_015559	4
SETX	NM_015046	4
SHPRH	NM_001042683	4
SLX4	NM_032444	4
SMAD4	NM_005359	4
SMARCA4	NM_001128849	4
SMARCB1	NM_003073	4
SMARCE1	NM_003079	4
SUFU	NM_016169	4
TCL1A	NM_021966	4
TELO2	NM_016111	4
TERF2	NM_005652	4
TERT	NM_198253	4
TLR2	NM_003264	4
TLR4	NM_138554	4
TMEM127	NM_017849	4
TOPBP1	NM_007027	4
TP53BP1	NM_001141980	4
TSHR	NM_000369	4
UBE2A	NM_003336	4
UBE2B	NM_003337	4
UBE2I	NM_003345	4
UBE2V2	NM_003350	4
UBE4B	NM_001105562	4
UIMC1	NM_001199297	4
WRN	NM_000553	4
XPA	NM_000380	4
XPC	NM_004628	4
XRCC1	NM_006297	4
XRCC2	NM_005431	4
XRCC3	NM_005432	4
XRCC4	NM_022406	4
XRCC5	NM_021141	4
XRCC6	NM_001469	4
ZNF350	NM_021632	4
ZNF365	NM_014951	4
* considered pathogenic/likely pathogenic only in homozygous/compound heterozygous state
