# Supplementary material for: A retrospective single-center pilot study of the genetic background of the transplanted kidney
Source: PLoS One. 2025 Jan 8;20(1):e0316192. doi: 10.1371/journal.pone.0316192 (PMC11709240; doi:10.1371/journal.pone.0316192)
Supplement: S2 Table — (XLSX) [file pone.0316192.s002.xlsx]

## Sheet: List1
S2 Table. Identified variants in 15 kidney transplant recipients and donors.
Identified variants in 15 kidney transplant recipients and donors using NGS panel sequencing with CZECANCA panel without filtered out variants due to its insufficient sequencing quality; localization in repetitive, low-complexity, and non-coding regions; presence in population databases with the frequency >0.01; classification in ClinVar as benign/likely benign; unless classified pathogenic/likel…
Sample ID	Variant	Gene group*	ClinVar class	Transcript	Filtration	rs ID
KTR No. 7	UBE4B:p.Val288Val/c.864G>T	4	None	NM_001105562.2	05_aaf>0,004	rs146983740
KTR No. 1	SDHB:p.Ser100Thr/c.298T>A	1	3	NM_003000.2		None
KTR No. 1	PLA2G2A:p.Gly14Gly/c.42C>T	4	None	NM_000300.3	05_aaf>0,004	rs12721465
Donor No. 4	CLSPN:c.134-8delT	4	None	NM_022111.3	04_ctrl(>0,004)	rs564344638
Donor No. 13	MPL:c.1653+1delG	4	4/5	NM_005373.2		rs755257605
Donor No. 8	MUTYH:p.Val76Leu/c.226G>T	3	3	NM_001128425.1	09_AR_HET	None
KTR No. 12	RAD54L:p.Gly94Ala/c.281G>C	4	3	NM_003579.3		rs771339264
KTR No. 12	DPYD:c.1905+1G>A	4	4/5	NM_000110.3		rs3918290
KTR No. 3	MDM4:p.Val359Val/c.1077C>A	4	None	NM_002393.4	05_aaf>0,001	rs139541595
KTR No. 5	MDM4:p.Ala398Val/c.1193C>T	4	3	NM_002393.4		rs150420477
KTR No. 7	PARP1:p.Ile919Ile/c.2757C>T	4	None	NM_001618.3	07_synonymous	rs139592583
Donor No. 6	PARP1:p.Asp835Asn/c.2503G>A	4	3	NM_001618.3		rs1320424324
KTR No. 11	PARP1:p.Arg78Pro/c.233G>C	4	3	NM_001618.3		None
KTR No. 4	EXO1:c.1514+9A>G	4	None	NM_006027.4	08_splicing_out_of_conserved	rs377492424
Donor No. 1	PRF1:p.Ala437Val/c.1310C>T	4	3/4	NM_001083116.1	05_aaf>0,001	rs138126912
Donor No. 2	DMBT1:p.Thr649Met/c.1946C>T	4	None	NM_007329.2	04_ctrl(>0,004)	rs189478437
Donor No. 4	DMBT1:p.Thr649Met/c.1946C>T	4	None	NM_007329.2	04_ctrl(>0,004)	rs189478437
Donor No. 1	DMBT1:p.Pro856Ser/c.2566C>T	4	3	NM_007329.2		rs144450471
Donor No. 6	DMBT1:p.Pro856Ser/c.2566C>T	4	3	NM_007329.2		rs144450471
Donor No. 13	DMBT1:p.Val1545Met/c.4633G>A	4	None	NM_007329.2	04_ctrl(>0,004)	rs189221852
Donor No. 8	DMBT1:p.Val2255Met/c.6763G>A	4	None	NM_007329.2	04_ctrl(>0,004)	rs183135544
KTR No. 7	KAT5:p.Gly43Gly/c.129C>T	4	None	NM_182710.2	07_synonymous	rs145735863
Donor No. 7	MUS81:p.Arg279Gln/c.836G>A	4	None	NM_025128.4	05_aaf>0,001	rs143145862
KTR No. 5	RAD9A:p.Val135Ile/c.403G>A	4	3	NM_004584.2		rs569583450
KTR No. 12	CCND1:p.Leu217Leu/c.649C>T	4	None	NM_053056.2	07_synonymous	rs137904082
Donor No. 10	EMSY:p.Lys990Lys/c.2970A>G	4	None	NM_001300942.1	07_synonymous	None
KTR No. 5	CEP57:p.Arg175Gln/c.524G>A	4	3	NM_014679.4		rs768997831
Donor No. 1	MMP8:p.Phe2Leu/c.6C>G	4	3	NM_002424.2		rs1248031101
KTR No. 12	CWF19L2:p.Glu755Lys/c.2263G>A	4	3	NM_152434.2		None
KTR No. 6	ATM:p.Gln584Arg/c.1751A>G	2	3	NM_000051.3		None
Donor No. 10	ATM:p.Asn2282Asp/c.6844A>G	2	3	NM_000051.3		rs951881516
KTR No. 6	NCAM1:p.Phe724Leu/c.2172T>G	4	None	NM_001242607.1	04_ctrl(>0,004)	rs200953789
KTR No. 2	NCAM1:p.Asn836Asn/c.2508C>T	4	None	NM_001242607.1	04_ctrl(>0,004)	rs200459186
KTR No. 5	RAD52:p.Ala146Ala/c.438G>A	4	None	NM_134424.3	04_ctrl(>0,004)	rs11571443
KTR No. 10	RAD52:p.Ser54Ser/c.162C>T	4	None	NM_134424.3	05_aaf>0,004	rs146108101
KTR No. 12	RECQL:c.1798-2A>T	4	3	NM_002907.3	05_aaf>0,004	rs756192830
Donor No. 4	BRAP:p.Ala499Ala/c.1497C>T	4	None	NM_006768.4	04_ctrl(>0,004)	rs202001896
KTR No. 1	POLE:p.Ala895Thr/c.2683G>A	3	3	NM_006231.3		rs201115064
KTR No. 3	BRCA2:p.Pro2798Arg/c.8393C>G	2	3	NM_000059.3		rs276174906
Donor No. 4	ERCC5:p.Asp429Asp/c.1287T>C	4	2/3	NM_000123.3	05_aaf>0,004	rs146853061
KTR No. 10	LIG4:p.Glu625Asp/c.1875A>T	4	3	NM_002312.3		None
Donor No. 10	FANCM:p.Lys953Asn/c.2859A>C	4	2/3	NM_020937.3	05_aaf>0,001	rs142864437
KTR No. 12	FANCM:p.Tyr1059Phe/c.3176A>T	4	3	NM_020937.3		None
Donor No. 10	MLH3:p.Glu1451Lys/c.4351G>A	4	1/2/3	NM_001040108.1	04_ctrl(>0,004)	rs28939071
KTR No. 11	MLH3:p.Ile2Met/c.6C>G	4	3	NM_001040108.1		rs776416749
KTR No. 5	MLH3:p.Ile2Met/c.6C>G	4	3	NM_001040108.1		rs776416749
KTR No. 7	TSHR:c.693-10T>C	4	None	NM_000369.2	08_splicing_out_of_conserved	rs760106694
Donor No. 11	FAN1:p.Met50Arg/c.149T>G	4	2/3	NM_014967.4	05_aaf>0,004	rs148404807
Donor No. 15	FAN1:p.Met50Arg/c.149T>G	4	2/3	NM_014967.4	05_aaf>0,004	rs148404807
KTR No. 2	FAN1:p.Arg507His/c.1520G>A	4	1/2/3	NM_014967.4	04_ctrl(>0,004)	rs150393409
Donor No. 11	TP53BP1:p.Arg1753Cys/c.5257C>T	4	None	NM_001141980.1	04_ctrl(>0,004)	rs140689367
Donor No. 7	TP53BP1:p.Pro1707Leu/c.5120C>T	4	3	NM_001141980.1		rs1449753520
Donor No. 7	TP53BP1:p.Gly1460Val/c.4379G>T	4	3	NM_001141980.1		rs1489735129
Donor No. 2	TP53BP1:p.Lys1134Lys/c.3402A>G	4	None	NM_001141980.1	07_synonymous	None
Donor No. 4	TP53BP1:p.Glu1019Gly/c.3056A>G	4	None	NM_001141980.1	05_aaf>0,001	rs45470395
Donor No. 6	TP53BP1:p.Ser628Ser/c.1884G>A	4	None	NM_001141980.1	05_aaf>0,001	rs191782042
KTR No. 3	TP53BP1:p.Ile381Ile/c.1143C>T	4	None	NM_001141980.1	07_synonymous	rs750254905
KTR No. 7	FANCI:p.Gln497Gln/c.1491A>G	4	2/3	NM_001113378.1	04_ctrl(>0,004)	rs145349375
Donor No. 14	BLM:p.Arg643His/c.1928G>A	4	1/2/3	NM_000057.3	04_ctrl(>0,004)	rs12720097
Donor No. 8	BLM:p.Ile1405Thr/c.4214T>C	4	3	NM_000057.3		rs763323767
Donor No. 8	AXIN1:c.878+8C>T	4	None	NM_003502.3	08_splicing_out_of_conserved	rs375752531
KTR No. 2	TELO2:p.Leu39Leu/c.117C>G	4	None	NM_016111.3	07_synonymous	rs765505386
KTR No. 15	TELO2:c.1144+6C>T	4	None	NM_016111.3	08_splicing_out_of_conserved	rs372799862
KTR No. 12	TSC2:p.Gly1787Ser/c.5359G>A	1	1/2/3	NM_000548.4	04_ctrl(>0,004)	rs45517419
Donor No. 14	TSC2:p.Gly1787Ser/c.5359G>A	1	1/2/3	NM_000548.4	04_ctrl(>0,004)	rs45517419
KTR No. 9	SLX4:p.Arg558Trp/c.1672C>T	4	3	NM_032444.2		rs372264472
KTR No. 9	SLX4:p.Glu431Glu/c.1293G>A	4	None	NM_032444.2	07_synonymous	None
Donor No. 13	SLX4:p.Leu272Leu/c.814C>T	4	None	NM_032444.2	07_synonymous	None
Donor No. 4	ERCC4:p.Val178Leu/c.532G>T	4	3	NM_005236.2	04_ctrl(>0,004)	rs149927607
Donor No. 5	ERCC4:p.Arg799Trp/c.2395C>T	4	3/4/5	NM_005236.2	04_ctrl(>0,004)	rs121913049
KTR No. 2	ERCC4:p.Thr885Met/c.2654C>T	4	3	NM_005236.2		rs772294893
Donor No. 8	TERF2:p.Asp376Gly/c.1127A>G	4	3	NM_005652.4	05_aaf>0,001	rs201613708
Donor No. 6	TERF2:c.693+9G>A	4	None	NM_005652.4	04_ctrl(>0,004)	rs191776266
Donor No. 2	ATMIN:p.Gly721Val/c.2162G>T	4	None	NM_015251.2	04_ctrl(>0,004)	rs142359892
KTR No. 10	FANCA:p.Leu1143Val/c.3427C>G	4	1/2/3	NM_000135.2	05_aaf>0,001	rs61753269
KTR No. 7	RPA1:c.163+11T>G	4	None	NM_002945.3	04_ctrl(>0,004)	rs191909011
Donor No. 3	RAD51D:p.Asn138Asp/c.412A>G	3	3	NM_002878.3		rs141690729
KTR No. 3	GRB7:p.His535His/c.1605C>T	4	None	NM_001242442.1	04_ctrl(>0,004)	rs112084267
Donor No. 6	PHB:p.Arg43Cys/c.127C>T	4	3	NM_002634.3		rs767677971
KTR No. 5	PPM1D:p.Val11Ala/c.32T>C	4	3	NM_003620.3		rs1476949755
Donor No. 12	RECQL5:c.986+7T>G	4	None	NM_004259.6	04_ctrl(>0,004)	rs375671948
Donor No. 11	RECQL5:p.Ile74Thr/c.221T>C	4	3	NM_004259.6		rs776970335
Donor No. 6	RHBDF2:p.Asp528Tyr/c.1582G>T	4	1/2/3	NM_024599.5	04_ctrl(>0,004)	rs11553545
Donor No. 12	RBBP8:p.His456Arg/c.1367A>G	4	2/3	NM_002894.2	04_ctrl(>0,004)	rs139743319
KTR No. 10	SETBP1:p.Arg498Gly/c.1492C>G	4	3	NM_015559.2		rs548105094
KTR No. 5	STK11:p.Pro281Thr/c.841C>A	3	3	NM_000455.4		rs377208033
Donor No. 4	STK11:p.Ser404Phe/c.1211C>T	3	1/2/3	NM_000455.4	05_aaf>0,001	rs200078204
Donor No. 10	BABAM1:p.Phe131Phe/c.393C>T	4	None	NM_001033549.2	04_ctrl(>0,004)	rs141094549
Donor No. 7	XRCC1:p.Ser447Leu/c.1340C>T	4	None	NM_006297.2	04_ctrl(>0,004)	rs374994600
KTR No. 11	XRCC1:p.Leu265Leu/c.795G>A	4	None	NM_006297.2	07_synonymous	rs147282758
Donor No. 4	ERCC2:p.Leu386Leu/c.1156C>T	4	None	NM_000400.3	07_synonymous	None
Donor No. 7	LIG1:p.Gly908Gly/c.2724C>T	4	None	NM_000234.2	07_synonymous	rs777120650
KTR No. 15	LIG1:p.Lys845Asn/c.2535G>T	4	None	NM_000234.2	04_ctrl(>0,004)	rs145821638
KTR No. 9	POLD1:p.Val1018Val/c.3054G>A	3	1/2/3	NM_002691.3	05_aaf>0,004	rs369613619
Donor No. 1	ZNF350:p.Val524Ile/c.1570G>A	4	None	NM_021632.3	05_aaf>0,001	rs4988337
Donor No. 8	BRE:p.Pro374Gln/c.1121C>A	4	3	NM_004899.4		rs368517485
Donor No. 13	ALK:p.Phe420Cys/c.1259T>G	4	3	NM_004304.4		None
Donor No. 3	MSH2:p.Leu135Val/c.403C>G	2	3	NM_000251.2		rs193096019
Donor No. 12	MSH2:p.Tyr521Tyr/c.1563T>C	2	1/2/3	NM_000251.2	04_ctrl(>0,004)	rs63750330
Donor No. 5	MSH6:p.Arg1321Gly/c.3961A>G	2	3	NM_000179.2		rs41295278
Donor No. 3	FANCL:p.Thr372fs/c.1111_1114dupATTA	4	1/2/3	NM_001114636.1	04_ctrl(>0,004)	rs759217526
KTR No. 10	FANCL:p.Ala2Ser/c.4G>T	4	3	NM_001114636.1		rs144057264
Donor No. 2	ERCC3:p.Ala206Ala/c.618C>T	4	1/2/3	NM_000122.1	05_aaf>0,001	rs145830873
KTR No. 2	PMS1:p.Thr75Ile/c.224C>T	4	3	NM_000534.4	05_aaf>0,001	rs61756360
KTR No. 12	CASP8:p.Ile357Val/c.1069A>G	4	2/3	NM_001080125.1	04_ctrl(>0,004)	rs146286958
Donor No. 2	XRCC5:c.1671-10dupT	4	None	NM_021141.3	04_ctrl(>0,004)	rs557710018
Donor No. 3	DIS3L2:p.Tyr137Cys/c.410A>G	4	1/2/3	NM_152383.4	04_ctrl(>0,004)	rs201733073
Donor No. 2	RUNX1:p.Pro425Pro/c.1275G>C	4	None	NM_001754.4	07_synonymous	None
KTR No. 12	RUNX1:p.Ser424Pro/c.1270T>C	4	3	NM_001754.4	04_ctrl(>0,004)	None
Donor No. 10	RUNX1:p.Ser424Pro/c.1270T>C	4	3	NM_001754.4	04_ctrl(>0,004)	None
Donor No. 2	RUNX1:p.Ser424Pro/c.1270T>C	4	3	NM_001754.4	04_ctrl(>0,004)	None
Donor No. 10	RUNX1:p.Arg423Gly/c.1267C>G	4	None	NM_001754.4	04_ctrl(>0,004)	None
Donor No. 2	RUNX1:p.Glu422Ala/c.1265A>C	4	3	NM_001754.4	04_ctrl(>0,004)	None
KTR No. 3	CSNK1E:p.Ile402Met/c.1206C>G	4	3	NM_001894.4		rs748510236
Donor No. 13	CSNK1E:c.737-4C>T	4	None	NM_001894.4	08_splicing_out_of_conserved	None
KTR No. 2	RAD18:p.Cys289Cys/c.867C>T	4	None	NM_020165.3	07_synonymous	rs770453502
KTR No. 4	FANCD2:p.Gln26His/c.78A>C	4	1/2/3	NM_033084.4	04_ctrl(>0,004)	rs45510294
KTR No. 5	FANCD2:p.Thr1426Thr/c.4278T>A	4	None	NM_033084.4	07_synonymous	None
Donor No. 7	XPC:p.Ile832Ile/c.2496T>C	4	1/2/3	NM_004628.4	05_aaf>0,001	rs201597537
KTR No. 4	XPC:p.Gly64Ala/c.191G>C	4	3	NM_004628.4		rs183478541
KTR No. 8	ATRIP:p.Thr766Met/c.2297C>T	4	None	NM_130384.2	04_ctrl(>0,004)	rs137912936
Donor No. 8	LRIG1:c.648-5T>C	4	None	NM_015541.2	08_splicing_out_of_conserved	rs768382271
KTR No. 15	NFKBIZ:p.Gly102Ala/c.305G>C	4	None	NM_031419.3	04_ctrl(>0,004)	rs149007883
Donor No. 12	NFKBIZ:p.Ala354Gly/c.1061C>G	4	3	NM_031419.3		rs777889601
Donor No. 8	NFKBIZ:p.Ala354Gly/c.1061C>G	4	3	NM_031419.3		rs777889601
KTR No. 8	NFKBIZ:p.Thr554Ile/c.1661C>T	4	3	NM_031419.3		None
Donor No. 10	NFKBIZ:p.Phe632Phe/c.1896T>C	4	None	NM_031419.3	07_synonymous	rs766230499
KTR No. 4	GATA2:p.Ser277Gly/c.829A>G	4	3	NM_001145661.1		rs141800945
Donor No. 1	TOPBP1:c.4426-4A>G	4	None	NM_007027.3	04_ctrl(>0,004)	rs201864481
KTR No. 14	TOPBP1:p.Ile1215Val/c.3643A>G	4	3	NM_007027.3		rs1404758103
Donor No. 12	TOPBP1:c.3371+9C>T	4	3	NM_007027.3	04_ctrl(>0,004)	rs138529143
Donor No. 5	TOPBP1:p.Lys840Lys/c.2520G>A	4	None	NM_007027.3	07_synonymous	rs199924197
Donor No. 8	TOPBP1:p.Ile718Met/c.2154A>G	4	3	NM_007027.3		rs761480701
KTR No. 14	ATR:c.7041+8G>A	4	1/3	NM_001184.3	04_ctrl(>0,004)	rs201106004
Donor No. 7	ATR:p.Lys764Glu/c.2290A>G	4	1/2/3	NM_001184.3	05_aaf>0,004	rs77208665
KTR No. 15	RFC4:p.Ser247Ser/c.741C>T	4	None	NM_181573.2	07_synonymous	rs779650589
Donor No. 14	RFC1:p.Pro1073Pro/c.3219A>G	4	None	NM_002913.4	07_synonymous	rs373062092
KTR No. 1	KIT:c.68-4G>T	3	None	NM_000222.2	08_splicing_out_of_conserved	None
Donor No. 14	FAM175A:p.Arg252Gln/c.755G>A	4	1/2/3	NM_139076.2	05_aaf>0,001	rs114513239
KTR No. 15	TERT:p.Ala966Thr/c.2896G>A	4	3	NM_198253.2		None
Donor No. 11	TERT:p.Arg381Pro/c.1142G>C	4	3	NM_198253.2		rs777343359
Donor No. 7	RAD1:p.Gly114Asp/c.341G>A	4	None	NM_002853.3	04_ctrl(>0,004)	rs2308957
KTR No. 8	DNAJC21:c.316-8T>G	4	2/3	NM_194283.3	05_aaf>0,001	rs182094106
Donor No. 4	DNAJC21:p.Glu124Gln/c.370G>C	4	2/3	NM_194283.3	04_ctrl(>0,004)	rs139629564
KTR No. 6	RAD17:c.-279-5C>G	4	None	NM_133338.2	04_ctrl(>0,004)	rs1482125700
KTR No. 10	APC:p.Arg1788Ser/c.5362C>A	2	3	NM_000038.5		rs773125634
KTR No. 4	NSD1:p.Gly2498Val/c.7493G>T	4	3	NM_022455.4		None
Donor No. 1	MDC1:p.Gln904Gln/c.2712A>G	4	None	NM_014641.2	05_aaf>0,001	rs146144751
KTR No. 9	MDC1:p.Gln738Arg/c.2213A>G	4	None	NM_014641.2	05_aaf>0,001	rs145055079
Donor No. 10	MSH5:p.Cys495Cys/c.1485C>T	4	None	NM_002441.4	05_aaf>0,001	rs61754781
KTR No. 10	MSH5:p.Cys495Cys/c.1485C>T	4	None	NM_002441.4	05_aaf>0,001	rs61754781
Donor No. 14	MSH5:c.1496-5C>A	4	None	NM_002441.4	04_ctrl(>0,004)	rs184719070
KTR No. 3	FANCE:c.1510-11C>T	4	1/2/3	NM_021922.2	04_ctrl(>0,004)	rs189384185
Donor No. 7	RNF146:p.Thr188Thr/c.564C>T	4	None	NM_001242844.1	04_ctrl(>0,004)	rs151195633
Donor No. 15	SHPRH:p.His154Asn/c.460C>A	4	3	NM_001042683.2		rs200714044
KTR No. 8	HUS1:p.Cys44Tyr/c.131G>A	4	3	NM_004507.3		rs200244554
KTR No. 3	EGFR:p.Asn639Thr/c.1916A>C	4	3	NM_005228.3		None
Donor No. 3	EGFR:p.Arg677His/c.2030G>A	4	3	NM_005228.3		rs756870976
Donor No. 9	EGFR:p.His988Arg/c.2963A>G	4	3	NM_005228.3		rs17290699
Donor No. 10	SBDS:p.Val43Leu/c.127G>T	4	2/3	NM_016038.2	04_ctrl(>0,004)	rs147652512
Donor No. 9	MCPH1:p.Asp61Gly/c.182A>G	4	1/2/3	NM_024596.4	05_aaf>0,001	rs61749465
Donor No. 4	NAT1:p.Pro134Pro/c.402T>C	4	None	NM_000662.7	05_aaf>0,001	rs146727732
Donor No. 3	NAT1:p.Arg187*/c.559C>T	4	None	NM_000662.7	04_ctrl(>0,004)	rs5030839
KTR No. 10	POLB:p.Glu71Gly/c.212A>G	4	None	NM_002690.2	04_ctrl(>0,004)	rs147215490
KTR No. 1	POLB:p.Arg89Gln/c.266G>A	4	3	NM_002690.2		rs371956560
KTR No. 2	PRKDC:p.Glu4034Asp/c.12102A>C	4	3	NM_006904.6		None
Donor No. 1	PRKDC:p.Cys3682Tyr/c.11045G>A	4	3	NM_006904.6		rs148018130
Donor No. 14	PRKDC:p.Ser3145Ser/c.9435C>T	4	3	NM_006904.6	07_synonymous	None
KTR No. 9	PRKDC:p.Cys2856Ser/c.8567G>C	4	3	NM_006904.6		rs372202384
KTR No. 11	PREX2:p.Asn336Ser/c.1007A>G	4	3	NM_024870.3		rs1035055535
Donor No. 6	PREX2:c.2369-7G>T	4	None	NM_024870.3	08_splicing_out_of_conserved	rs371185884
KTR No. 10	NBN:p.Ile171Val/c.511A>G	3	1/2/3	NM_002485.4	04_ctrl(>0,004)	rs61754966
KTR No. 3	EXT1:p.Glu413Asp/c.1239G>T	4	3	NM_000127.2		rs756701753
KTR No. 14	RECQL4:p.Gly809Arg/c.2425G>A	4	3	NM_004260.3		rs769977498
Donor No. 6	RECQL4:c.85-10C>G	4	None	NM_004260.3	08_splicing_out_of_conserved	None
KTR No. 14	FANCG:p.Pro331Arg/c.992C>G	4	3	NM_004629.1		rs765722724
KTR No. 11	FANCC:p.Ser26Phe/c.77C>T	4	1/2/3	NM_000136.2	04_ctrl(>0,004)	rs1800361
KTR No. 13	XPA:p.Phe75Leu/c.223T>C	4	3	NM_000380.3		rs1364642460
KTR No. 13	TLR4:p.Tyr46Cys/c.137A>G	4	None	NM_138554.4	04_ctrl(>0,004)	rs78848399
Donor No. 2	SETX:p.Gly1853Gly/c.5559G>A	4	None	NM_015046.5	07_synonymous	rs1386476392
Donor No. 12	SETX:p.Thr1399Thr/c.4197A>G	4	2/3	NM_015046.5	05_aaf>0,001	rs148078248
Donor No. 7	SETX:p.Tyr211Cys/c.632A>G	4	3	NM_015046.5		rs534870011
Donor No. 13	FANCB:p.Asp34Val/c.101A>T	4	3	NM_001018113.2		rs1209013786
* gene groups corespond to S1 Table
